# Supplementary material for: Auxin Influx Carriers Control Vascular Patterning and Xylem Differentiation in Arabidopsis thaliana
Source: PLoS Genet. 2015 Apr 29;11(4):e1005183. doi: 10.1371/journal.pgen.1005183 (PMC4414528; doi:10.1371/journal.pgen.1005183)
Supplement: S1 Code — Mathematica notebook that performs the numerical integration of the model Eqs S7 and S8 along a line of 60 cells and apoplastic compartments. (NB) [file pgen.1005183.s020.nb]

(* Content-type: application/vnd.wolfram.mathematica *)

(*** Wolfram Notebook File ***)
(* http://www.wolfram.com/nb *)

(* CreatedBy='Mathematica 9.0' *)

(*CacheID: 234*)
(* Internal cache information:
NotebookFileLineBreakTest
NotebookFileLineBreakTest
NotebookDataPosition[       157,          7]
NotebookDataLength[     53540,       1292]
NotebookOptionsPosition[     52922,       1265]
NotebookOutlinePosition[     53333,       1283]
CellTagsIndexPosition[     53290,       1280]
WindowFrame->Normal*)

(* Beginning of Notebook Content *)
Notebook[{

Cell[CellGroupData[{
Cell["\<\
Auxin influx carriers control vascular patterning and xylem differentiation \
in Arabidopsis thaliana\
\>", "Title",
 CellChangeTimes->{{3.596371555385809*^9, 3.596371557056796*^9}, {
  3.627914999791082*^9, 3.627915037185598*^9}, {3.627915070743808*^9, 
  3.627915075423492*^9}, {3.637135055522574*^9, 3.637135056498361*^9}, {
  3.637219632559815*^9, 3.637219673188233*^9}}],

Cell[TextData[{
 StyleBox["Norma F\[AGrave]bregas",
  FontColor->RGBColor[
   0.7490196078431373, 0.09411764705882353, 0.11372549019607843`]],
 Cell[BoxData[
  FormBox[
   SuperscriptBox["", 
    RowBox[{"1", ",", " ", "\[Paragraph]"}]], TraditionalForm]],
  FontColor->RGBColor[
   0.7490196078431373, 0.09411764705882353, 0.11372549019607843`]],
 " ",
 StyleBox[", Pau Formosa-Jordan",
  FontColor->RGBColor[
   0.7490196078431373, 0.09411764705882353, 0.11372549019607843`]],
 Cell[BoxData[
  FormBox[
   StyleBox[
    SuperscriptBox["", 
     RowBox[{"2", ",", " ", "\[Paragraph]", ",", "#1"}]],
    FontColor->RGBColor[
     0.7490196078431373, 0.09411764705882353, 0.11372549019607843`]], 
   TraditionalForm]]],
 StyleBox[", ",
  FontColor->RGBColor[
   0.7490196078431373, 0.09411764705882353, 0.11372549019607843`]],
 Cell[BoxData[
  FormBox[
   StyleBox[
    RowBox[{"Ana", " ", "Confraria"}],
    FontColor->RGBColor[
     0.7490196078431373, 0.09411764705882353, 0.11372549019607843`]], 
   TraditionalForm]]],
 Cell[BoxData[
  FormBox[
   StyleBox[
    SuperscriptBox["", 
     RowBox[{"1", ",", " ", "\[Paragraph]", ",", "#2"}]],
    FontColor->RGBColor[
     0.7490196078431373, 0.09411764705882353, 0.11372549019607843`]], 
   TraditionalForm]]],
 StyleBox[", Riccardo Siligato",
  FontColor->RGBColor[
   0.7490196078431373, 0.09411764705882353, 0.11372549019607843`]],
 Cell[BoxData[
  FormBox[
   StyleBox[
    SuperscriptBox["", 
     RowBox[{"3", ",", "4"}]],
    FontColor->RGBColor[
     0.7411764705882353, 0.09411764705882353, 0.11372549019607843`]], 
   TraditionalForm]]],
 StyleBox[", Jose M. Alonso",
  FontColor->RGBColor[
   0.7490196078431373, 0.09411764705882353, 0.11372549019607843`]],
 Cell[BoxData[
  FormBox[
   StyleBox[
    SuperscriptBox["", "5"],
    FontColor->RGBColor[
     0.7490196078431373, 0.09411764705882353, 0.11372549019607843`]], 
   TraditionalForm]]],
 StyleBox[", Ranjan Swarup",
  FontColor->RGBColor[
   0.7490196078431373, 0.09411764705882353, 0.11372549019607843`]],
 Cell[BoxData[
  FormBox[
   StyleBox[
    SuperscriptBox["", "6"],
    FontColor->RGBColor[
     0.7490196078431373, 0.09411764705882353, 0.11372549019607843`]], 
   TraditionalForm]]],
 StyleBox[", Malcolm J. Bennett",
  FontColor->RGBColor[
   0.7490196078431373, 0.09411764705882353, 0.11372549019607843`]],
 Cell[BoxData[
  FormBox[
   StyleBox[
    SuperscriptBox["", "6"],
    FontColor->RGBColor[
     0.7490196078431373, 0.09411764705882353, 0.11372549019607843`]], 
   TraditionalForm]]],
 StyleBox[", Ari Pekka M\[ADoubleDot]h\[ODoubleDot]nen",
  FontColor->RGBColor[
   0.7490196078431373, 0.09411764705882353, 0.11372549019607843`]],
 Cell[BoxData[
  FormBox[
   StyleBox[
    SuperscriptBox["", 
     RowBox[{"3", ",", "4"}]],
    FontColor->RGBColor[
     0.7490196078431373, 0.09411764705882353, 0.11372549019607843`]], 
   TraditionalForm]]],
 StyleBox[", Ana I. Ca\[NTilde]o-Delgado",
  FontColor->RGBColor[
   0.7490196078431373, 0.09411764705882353, 0.11372549019607843`]],
 Cell[BoxData[
  FormBox[
   StyleBox[
    SuperscriptBox["", 
     RowBox[{"1", ",", " ", "&", ",", "*"}]],
    FontColor->RGBColor[
     0.7490196078431373, 0.09411764705882353, 0.11372549019607843`]], 
   TraditionalForm]]],
 StyleBox[" and Marta Iba\[NTilde]es",
  FontColor->RGBColor[
   0.7490196078431373, 0.09411764705882353, 0.11372549019607843`]],
 Cell[BoxData[
  FormBox[
   StyleBox[
    SuperscriptBox["", 
     RowBox[{"2", ",", " ", "&", ",", "*"}]],
    FontColor->RGBColor[
     0.7490196078431373, 0.09411764705882353, 0.11372549019607843`]], 
   TraditionalForm]]],
 StyleBox[".\n\n",
  FontColor->RGBColor[
   0.7490196078431373, 0.09411764705882353, 0.11372549019607843`]],
 Cell[BoxData[
  FormBox[
   SuperscriptBox["", "1"], TraditionalForm]],
  FontColor->RGBColor[
   0.7490196078431373, 0.09411764705882353, 0.11372549019607843`]],
 StyleBox[" Department of Molecular Genetics, Centre for Research in \
Agricultural Genomics (CRAG) CSIC-IRTA-UAB-UB, Barcelona E-08193, Spain.\n",
  FontColor->RGBColor[
   0.7490196078431373, 0.09411764705882353, 0.11372549019607843`]],
 Cell[BoxData[
  FormBox[
   StyleBox[
    SuperscriptBox["", "2"],
    FontColor->RGBColor[
     0.7490196078431373, 0.09411764705882353, 0.11372549019607843`]], 
   TraditionalForm]]],
 StyleBox[" Department of Structure and Constituents of Matter, Faculty of \
Physics, University of Barcelona, Barcelona E-08028, Spain.\n",
  FontColor->RGBColor[
   0.7490196078431373, 0.09411764705882353, 0.11372549019607843`]],
 Cell[BoxData[
  FormBox[
   StyleBox[
    SuperscriptBox["", "3"],
    FontColor->RGBColor[
     0.7490196078431373, 0.09411764705882353, 0.11372549019607843`]], 
   TraditionalForm]]],
 StyleBox[" Institute of Biotechnology, University of Helsinki, Helsinki, \
FIN-00014, Finland.\n",
  FontColor->RGBColor[
   0.7490196078431373, 0.09411764705882353, 0.11372549019607843`]],
 Cell[BoxData[
  FormBox[
   StyleBox[
    SuperscriptBox["", "4"],
    FontColor->RGBColor[
     0.7490196078431373, 0.09411764705882353, 0.11372549019607843`]], 
   TraditionalForm]]],
 StyleBox[" Department of Biosciences, University of Helsinki, Helsinki, \
FIN-00014, Finland.\n",
  FontColor->RGBColor[
   0.7490196078431373, 0.09411764705882353, 0.11372549019607843`]],
 Cell[BoxData[
  FormBox[
   StyleBox[
    SuperscriptBox["", "5"],
    FontColor->RGBColor[
     0.7490196078431373, 0.09411764705882353, 0.11372549019607843`]], 
   TraditionalForm]]],
 StyleBox["  Department of Plant and Microbial Biology, North Carolina State \
University, Raleigh, North Carolina 27695, USA.\n",
  FontColor->RGBColor[
   0.7490196078431373, 0.09411764705882353, 0.11372549019607843`]],
 Cell[BoxData[
  FormBox[
   SuperscriptBox["", 
    StyleBox["6",
     FontColor->RGBColor[
      0.7490196078431373, 0.09411764705882353, 0.11372549019607843`]]], 
   TraditionalForm]]],
 StyleBox[" School of Biosciences and Centre for Plant Integrative Biology, \
University of Nottingham, LE12 5RD Nottingham, United Kingdom.\n\n",
  FontColor->RGBColor[
   0.7490196078431373, 0.09411764705882353, 0.11372549019607843`]],
 Cell[BoxData[
  FormBox[
   StyleBox[
    SuperscriptBox["", "#1"],
    FontColor->RGBColor[
     0.7490196078431373, 0.09411764705882353, 0.11372549019607843`]], 
   TraditionalForm]]],
 StyleBox["  Current Address: Sainsbury Laboratory, University of Cambridge, \
Bateman Street, Cambridge, CB2 1LR, United Kingdom.\n",
  FontColor->RGBColor[
   0.7490196078431373, 0.09411764705882353, 0.11372549019607843`]],
 Cell[BoxData[
  FormBox[
   SuperscriptBox["", 
    StyleBox["#2",
     FontColor->RGBColor[
      0.7490196078431373, 0.09411764705882353, 0.11372549019607843`]]], 
   TraditionalForm]]],
 StyleBox["  Current Address: Instituto Gulbenkian de Ci\[EHat]ncia, 2780-156 \
Oeiras, Portugal.\n\n* Corresponding authors\nE-mails: marta.ibanes@ub.edu \
(MI), ana.cano@cragenomica.es (AICD).\n\n",
  FontColor->RGBColor[
   0.7490196078431373, 0.09411764705882353, 0.11372549019607843`]],
 Cell[BoxData[
  FormBox[
   RowBox[{
    StyleBox[
     SuperscriptBox["", "\[Paragraph]"],
     FontColor->RGBColor[
      0.7490196078431373, 0.09411764705882353, 0.11372549019607843`]], " "}], 
   TraditionalForm]]],
 StyleBox["These authors contributed equally to this work.\n",
  FontColor->RGBColor[
   0.7490196078431373, 0.09411764705882353, 0.11372549019607843`]],
 Cell[BoxData[
  FormBox[
   StyleBox[
    SuperscriptBox["", "&"],
    FontColor->RGBColor[
     0.7490196078431373, 0.09411764705882353, 0.11372549019607843`]], 
   TraditionalForm]]],
 StyleBox[" These authors also contributed equally to this work.\n\n",
  FontColor->RGBColor[
   0.7490196078431373, 0.09411764705882353, 0.11372549019607843`]]
}], "Text",
 CellChangeTimes->{{3.596371555385809*^9, 3.596371557056796*^9}, {
   3.627914999791082*^9, 3.627915037185598*^9}, {3.627915070743808*^9, 
   3.627915075423492*^9}, {3.637135055522574*^9, 3.637135056498361*^9}, {
   3.637219632559815*^9, 3.637219632812065*^9}, {3.6372196636117477`*^9, 
   3.637219706591921*^9}, {3.6372197967615767`*^9, 3.637219798198441*^9}, 
   3.6372205207507973`*^9, {3.637220622658372*^9, 3.637220996710661*^9}, {
   3.6372219176165867`*^9, 3.637221921991386*^9}}],

Cell[CellGroupData[{

Cell["S1 Code. Simulation code for the model of auxin transport", "Subtitle",
 CellChangeTimes->{{3.596371555385809*^9, 3.596371557056796*^9}, {
  3.627914999791082*^9, 3.627915037185598*^9}, {3.627915070743808*^9, 
  3.627915075423492*^9}, {3.637135055522574*^9, 3.637135056498361*^9}, {
  3.637219632559815*^9, 3.637219632812065*^9}, {3.6372196636117477`*^9, 
  3.6372196777220716`*^9}},
 FontColor->RGBColor[
  0.7490196078431373, 0.09411764705882353, 0.11372549019607843`]],

Cell[TextData[StyleBox["This code simulates the dynamics of Eqs S7 and S8 of \
S1 Text in a line of cells with periodic boundary conditions. By running the \
following code it appears an applet where different auxin transport \
parameters can be modified. \n\nBy default, influx levels (\[CapitalIota]), \
efflux levels (E), and apoplastic diffusion levels (D) can be modified \
through the applet slides. The output shows the cytosolic (blue) and \
apoplastic (green) auxin concentrations (left plot) and the influx (black) \
and efflux (dashed gray) carriers (right plot) at the final simulation \
time.", "Subsubsection",
 FontColor->RGBColor[
  0.7490196078431373, 0.09411764705882353, 0.11372549019607843`]]], "Text",
 CellChangeTimes->{{3.627915484134547*^9, 3.627915493391479*^9}, {
  3.627915657434918*^9, 3.6279156919247*^9}, {3.627916042866741*^9, 
  3.627916086990303*^9}, {3.630793386323966*^9, 3.630793388487998*^9}, {
  3.63079355927061*^9, 3.630793579858088*^9}, {3.630793705022719*^9, 
  3.630793724358481*^9}, {3.630794442760764*^9, 3.630794547633891*^9}, {
  3.630795130736462*^9, 3.630795142935405*^9}, {3.630795205248719*^9, 
  3.630795269554661*^9}, {3.637135060695285*^9, 3.637135073544903*^9}, {
  3.637135114110854*^9, 3.6371351177757883`*^9}},
 FontColor->RGBColor[
  0.7490196078431373, 0.09411764705882353, 0.11372549019607843`]],

Cell[CellGroupData[{

Cell[BoxData[
 RowBox[{"\[IndentingNewLine]", "\[IndentingNewLine]", 
  RowBox[{"(*", 
   RowBox[{
   "Number", " ", "of", " ", "cells", " ", "along", " ", "a", " ", "line"}], 
   "*)"}], "\[IndentingNewLine]", 
  RowBox[{
   RowBox[{
    RowBox[{"L", "=", "60"}], ";"}], "\[IndentingNewLine]", 
   "\[IndentingNewLine]", 
   RowBox[{"(*", 
    RowBox[{
    "Parameter", " ", "\[Delta]", " ", "sets", " ", "the", " ", "amplitude", 
     " ", "of", " ", "the", " ", "fluctuations"}], "*)"}], 
   "\[IndentingNewLine]", 
   RowBox[{
    RowBox[{"\[Delta]", "=", "0.1"}], ";"}], " ", "\[IndentingNewLine]", 
   "\[IndentingNewLine]", 
   RowBox[{"(*", 
    RowBox[{
    "Random", " ", "number", " ", "generation", " ", "for", " ", "the", " ", 
     "initial", " ", "conditions"}], "*)"}], "\[IndentingNewLine]", 
   RowBox[{
    RowBox[{"Table", "[", 
     RowBox[{
      RowBox[{
       RowBox[{"rand1", "[", "i", "]"}], "=", 
       RowBox[{"1", "+", 
        RowBox[{"\[Delta]", "*", 
         RowBox[{"(", 
          RowBox[{
           RowBox[{"RandomReal", "[", "]"}], "-", "0.5"}], ")"}]}]}]}], ",", 
      RowBox[{"{", 
       RowBox[{"i", ",", "1", ",", "L"}], "}"}]}], "]"}], ";"}], 
   "\[IndentingNewLine]", 
   RowBox[{
    RowBox[{"Table", "[", 
     RowBox[{
      RowBox[{
       RowBox[{"rand2", "[", "i", "]"}], "=", 
       RowBox[{"1", "+", 
        RowBox[{"\[Delta]", "*", 
         RowBox[{"(", 
          RowBox[{
           RowBox[{"RandomReal", "[", "]"}], "-", "0.5"}], ")"}]}]}]}], ",", 
      RowBox[{"{", 
       RowBox[{"i", ",", "1", ",", "L"}], "}"}]}], "]"}], ";"}], 
   "\[IndentingNewLine]", "\[IndentingNewLine]", "\[IndentingNewLine]", 
   RowBox[{"(*", 
    RowBox[{
    "Index", " ", "vector", " ", "useful", " ", "for", " ", "boundary", " ", 
     "conditions"}], "*)"}], "\[IndentingNewLine]", 
   RowBox[{
    RowBox[{"ind", "=", 
     RowBox[{"Table", "[", 
      RowBox[{
       RowBox[{"i", "-", "1"}], ",", 
       RowBox[{"{", 
        RowBox[{"i", ",", 
         RowBox[{"L", "+", "3"}]}], "}"}]}], "]"}]}], ";"}], 
   "\[IndentingNewLine]", 
   RowBox[{
    RowBox[{
     RowBox[{"ind", "[", 
      RowBox[{"[", "1", "]"}], "]"}], "=", "L"}], ";"}], 
   "\[IndentingNewLine]", 
   RowBox[{
    RowBox[{
     RowBox[{"ind", "[", 
      RowBox[{"[", 
       RowBox[{"L", "+", "2"}], "]"}], "]"}], "=", "1"}], ";"}], 
   "\[IndentingNewLine]", 
   RowBox[{
    RowBox[{
     RowBox[{"ind", "[", 
      RowBox[{"[", 
       RowBox[{"L", "+", "3"}], "]"}], "]"}], "=", "2"}], ";"}], 
   "\[IndentingNewLine]", 
   RowBox[{
    RowBox[{
     RowBox[{"cc", "[", "i_", "]"}], ":=", 
     RowBox[{"ind", "[", 
      RowBox[{"[", 
       RowBox[{"i", "+", "1"}], "]"}], "]"}]}], ";"}], "\[IndentingNewLine]", 
   "\[IndentingNewLine]", 
   RowBox[{"(*", 
    RowBox[{
     RowBox[{
     "Defining", " ", "the", " ", "array", " ", "of", " ", "variables"}], ",",
      " ", 
     RowBox[{
     "being", " ", "Ax", " ", "for", " ", "the", " ", "cytosolic", " ", 
      "auxin", " ", "and", " ", "ax", " ", "for", " ", "the", " ", 
      "apoplastic", " ", "auxin"}]}], "*)"}], "\[IndentingNewLine]", 
   RowBox[{
    RowBox[{"Ax", "=", 
     RowBox[{"Table", "[", 
      RowBox[{
       RowBox[{"ToExpression", "[", 
        RowBox[{"StringJoin", "[", 
         RowBox[{"\"\<A\>\"", ",", 
          RowBox[{"ToString", "[", "i", "]"}]}], "]"}], "]"}], ",", 
       RowBox[{"{", 
        RowBox[{"i", ",", "1", ",", "L"}], "}"}]}], "]"}]}], ";"}], 
   "\[IndentingNewLine]", 
   RowBox[{
    RowBox[{"ax", "=", 
     RowBox[{"Table", "[", 
      RowBox[{
       RowBox[{"ToExpression", "[", 
        RowBox[{"StringJoin", "[", 
         RowBox[{"\"\<a\>\"", ",", 
          RowBox[{"ToString", "[", "i", "]"}]}], "]"}], "]"}], ",", 
       RowBox[{"{", 
        RowBox[{"i", ",", "1", ",", "L"}], "}"}]}], "]"}]}], ";"}], 
   "\[IndentingNewLine]", "\[IndentingNewLine]", 
   RowBox[{"(*", 
    RowBox[{
    "Setting", " ", "some", " ", "default", " ", "model", " ", "parameters"}],
     "*)"}], "\[IndentingNewLine]", 
   RowBox[{
    RowBox[{"h", "=", "2"}], ";", 
    RowBox[{"eps", "=", "0.05"}], ";"}], " ", 
   RowBox[{"(*", 
    RowBox[{"eps", " ", "is", " ", "\[Epsilon]", " ", "parameter"}], " ", 
    "*)"}], "\[IndentingNewLine]", 
   RowBox[{
    RowBox[{"dsig", "=", "2"}], ";", 
    RowBox[{"ddeg", "=", "0.1"}], ";", 
    RowBox[{"dca", "=", "15"}], ";"}], " ", 
   RowBox[{"(*", " ", 
    RowBox[{"dsig", ",", " ", 
     RowBox[{
     "ddeg", " ", "and", " ", "dca", " ", "are", " ", "the", " ", 
      "dimensional", " ", "production"}], ",", " ", 
     RowBox[{
     "degradation", " ", "and", " ", "passive", " ", "transport", " ", 
      "rates"}]}], "*)"}], "\[IndentingNewLine]", 
   RowBox[{
    RowBox[{"ra", "=", "10"}], ";", 
    RowBox[{"rp", "=", "10"}], ";"}], " ", 
   RowBox[{"(*", 
    RowBox[{
    "Auxin", " ", "thresholds", " ", "for", " ", "influx", " ", "and", " ", 
     "efflux", " ", "production"}], "*)"}], "\[IndentingNewLine]", 
   RowBox[{
    RowBox[{"ha", "=", "2"}], ";", 
    RowBox[{"hp", "=", "2"}], ";"}], " ", 
   RowBox[{"(*", 
    RowBox[{
     RowBox[{
     "Exponents", " ", "in", " ", "the", " ", "Hill", " ", "function", " ", 
      "for", " ", "auxin"}], "-", 
     RowBox[{
     "induced", " ", "influx", " ", "and", " ", "efflux", " ", "carriers"}]}],
     "*)"}], "\[IndentingNewLine]", 
   RowBox[{
    RowBox[{"fc", "=", "0.003"}], ";", 
    RowBox[{"fw", "=", "0.334"}], ";"}], " ", 
   RowBox[{"(*", 
    RowBox[{
    "Ratios", " ", "of", " ", "protonated", " ", "auxin", " ", "in", " ", 
     "the", " ", "cell", " ", "and", " ", "cell", " ", "wall"}], "*)"}], 
   "\[IndentingNewLine]", 
   RowBox[{
    RowBox[{"famc", "=", 
     RowBox[{"1", "-", "fc"}]}], ";", 
    RowBox[{"famw", "=", 
     RowBox[{"1", "-", "fw"}]}], ";"}], " ", 
   RowBox[{"(*", 
    RowBox[{
    "Ratios", " ", "of", " ", "anionic", " ", "auxin", " ", "in", " ", "the", 
     " ", "cell", " ", "and", " ", "cell", " ", "wall"}], "*)"}], 
   "\[IndentingNewLine]", "\[IndentingNewLine]", 
   RowBox[{
    RowBox[{"z", "=", "2"}], ";"}], 
   RowBox[{"(*", 
    RowBox[{
    "z", " ", "is", " ", "the", " ", "number", " ", "of", " ", "nearest", " ",
      "neighbours", " ", "per", " ", "cell"}], "*)"}], "\[IndentingNewLine]", 
   
   RowBox[{
    RowBox[{"tt", "=", "0"}], ";"}], 
   RowBox[{"(*", " ", 
    RowBox[{
     RowBox[{"By", " ", "making", " ", "tt"}], "=", 
     RowBox[{
     "0", " ", "we", " ", "do", " ", "the", " ", "approximation", " ", "of", 
      " ", "having", " ", "the", " ", "transporters", " ", "just", " ", "on", 
      " ", "the", " ", "membrane", " ", "and", " ", "not", " ", "in", " ", 
      "the", " ", "cytosol"}]}], "*)"}], "\n", "\[IndentingNewLine]", 
   RowBox[{
    RowBox[{"tfin", "=", "17.5"}], ";"}], 
   RowBox[{"(*", " ", 
    RowBox[{"Final", " ", "simulation", " ", "time"}], "*)"}], 
   "\[IndentingNewLine]", "\[IndentingNewLine]", "\[IndentingNewLine]", 
   RowBox[{"Manipulate", "[", "\[IndentingNewLine]", "\[IndentingNewLine]", 
    RowBox[{"(*", 
     RowBox[{
      RowBox[{"Effective", " ", "model", " ", "parameters"}], ",", " ", 
      RowBox[{"see", " ", "Text", " ", 
       RowBox[{"S1", ".", " ", "\"\<tild\>\""}], " ", "denotes", " ", "the", 
       " ", "tilde", " ", "appearing", " ", "on", " ", "the", " ", 
       "variables", " ", "in", " ", "Text", " ", "S1"}]}], "*)"}], 
    "\[IndentingNewLine]", 
    RowBox[{
     RowBox[{
      RowBox[{"sigtild", "=", 
       RowBox[{"dsig", "/", 
        RowBox[{"(", "ddeg", ")"}]}]}], ";", 
      RowBox[{"dcatild", "=", 
       RowBox[{"dca", "/", "ddeg"}]}], ";", " ", 
      RowBox[{"dtild", "=", 
       RowBox[{"ddd", "/", "ddeg"}]}], ";", 
      RowBox[{"inftild", "=", 
       RowBox[{"dminf", "/", "ddeg"}]}], ";", " ", 
      RowBox[{"eetild", "=", 
       RowBox[{"e", "/", "ddeg"}]}], ";", 
      RowBox[{"nutild", "=", 
       RowBox[{"ddeg", "/", "ddeg"}]}], ";", "\[IndentingNewLine]", 
      "\[IndentingNewLine]", "\[IndentingNewLine]", 
      RowBox[{"(*", "Functions", "*)"}], "\[IndentingNewLine]", 
      RowBox[{
       RowBox[{"hh", "[", "x_", "]"}], ":=", "x"}], ";", 
      "\[IndentingNewLine]", "\n", 
      RowBox[{
       RowBox[{"f", "[", "x_", "]"}], ":=", 
       RowBox[{"x", "^", "h"}]}], ";", "\n", 
      RowBox[{
       RowBox[{"atot", "[", "x_", "]"}], ":=", 
       RowBox[{
        RowBox[{"x", "^", "ha"}], "/", 
        RowBox[{"(", 
         RowBox[{
          RowBox[{"2", "*", 
           RowBox[{"x", "^", "ha"}]}], "+", 
          RowBox[{"2", "*", 
           RowBox[{"ra", "^", "ha"}]}]}], ")"}]}]}], ";", 
      RowBox[{"(*", 
       RowBox[{"influx", " ", "carriers", " ", "levels"}], "*)"}], "\n", 
      RowBox[{
       RowBox[{"ptot", "[", "x_", "]"}], ":=", 
       RowBox[{
        RowBox[{"x", "^", "hp"}], "/", 
        RowBox[{"(", 
         RowBox[{
          RowBox[{"x", "^", "hp"}], "+", 
          RowBox[{"rp", "^", "hp"}]}], ")"}]}]}], ";", 
      RowBox[{"(*", 
       RowBox[{"efflux", " ", "carriers", " ", "levels"}], "*)"}], "\n", 
      "\[IndentingNewLine]", "\[IndentingNewLine]", 
      RowBox[{"(*", 
       RowBox[{
       "Homogeneous", " ", "steady", " ", "states", " ", "of", " ", "the", 
        " ", "cytosolic", " ", "auxin", " ", "A0", " ", "and", " ", "the", 
        " ", "apoplastic", " ", "auxin", " ", "a0"}], "*)"}], 
      "\[IndentingNewLine]", 
      RowBox[{"A0", "=", 
       RowBox[{"dsig", "/", 
        RowBox[{"(", "ddeg", ")"}]}]}], ";", "\[IndentingNewLine]", 
      RowBox[{"denh", "=", 
       RowBox[{"(", 
        RowBox[{
         RowBox[{"dcatild", "*", "fw"}], "+", 
         RowBox[{"inftild", "*", "famw", "*", 
          RowBox[{"atot", "[", "A0", "]"}]}]}], ")"}]}], ";", 
      "\[IndentingNewLine]", 
      RowBox[{"a0", "=", 
       RowBox[{
        RowBox[{"(", 
         RowBox[{
          RowBox[{"dcatild", "*", "fc", "*", "A0"}], "+", 
          RowBox[{
           RowBox[{"(", " ", 
            RowBox[{"eetild", "*", 
             RowBox[{"ptot", "[", "A0", "]"}], "*", "famc", "*", "A0", "*", 
             RowBox[{"f", "[", "A0", "]"}]}], ")"}], "/", 
           RowBox[{"(", 
            RowBox[{"tt", "+", 
             RowBox[{"2.0", "*", 
              RowBox[{"f", "[", "A0", "]"}]}]}], ")"}]}]}], ")"}], "/", 
        "denh"}]}], ";", "\[IndentingNewLine]", "\[IndentingNewLine]", 
      "\[IndentingNewLine]", 
      RowBox[{"(*", 
       RowBox[{
       "Terms", " ", "of", " ", "the", " ", "derivatives", " ", "in", " ", 
        "time"}], "*)"}], "\n", "\[IndentingNewLine]", 
      RowBox[{"(*", 
       RowBox[{"For", " ", "the", " ", "cytosolic", " ", "auxin"}], "*)"}], 
      "\[IndentingNewLine]", 
      RowBox[{
       RowBox[{"evolA", "[", 
        RowBox[{"A_", ",", "Am1_", ",", "AM1_", ",", "a_", ",", "am1_"}], 
        "]"}], ":=", 
       RowBox[{
        RowBox[{"eps", "*", 
         RowBox[{"(", 
          RowBox[{
           RowBox[{
            RowBox[{"-", "dcatild"}], "*", 
            RowBox[{"(", 
             RowBox[{
              RowBox[{"z", "*", "fc", "*", "A"}], "-", 
              RowBox[{"fw", "*", 
               RowBox[{"(", 
                RowBox[{"am1", "+", "a"}], ")"}]}]}], ")"}]}], "-", 
           RowBox[{"eetild", "*", 
            RowBox[{"hh", "[", 
             RowBox[{"famc", "*", "A"}], "]"}], "*", 
            RowBox[{"ptot", "[", "A", "]"}], "*", 
            RowBox[{
             RowBox[{"(", 
              RowBox[{
               RowBox[{"f", "[", "Am1", "]"}], "+", 
               RowBox[{"f", "[", "AM1", "]"}]}], ")"}], "/", 
             RowBox[{"(", 
              RowBox[{"tt", "+", 
               RowBox[{"f", "[", "Am1", "]"}], "+", 
               RowBox[{"f", "[", "AM1", "]"}]}], ")"}]}]}], "+", 
           RowBox[{"inftild", "*", 
            RowBox[{"atot", "[", "A", "]"}], "*", 
            RowBox[{"(", 
             RowBox[{
              RowBox[{"hh", "[", 
               RowBox[{"famw", "*", "am1"}], "]"}], "+", 
              RowBox[{"hh", "[", 
               RowBox[{"famw", "*", "a"}], "]"}]}], ")"}]}]}], ")"}]}], "+", 
        "sigtild", "-", 
        RowBox[{"nutild", "*", "A"}]}]}], ";", "\[IndentingNewLine]", 
      "\[IndentingNewLine]", 
      RowBox[{"(*", 
       RowBox[{"For", " ", "the", " ", "apoplastic", " ", "auxin"}], "*)"}], 
      "\[IndentingNewLine]", 
      RowBox[{
       RowBox[{"evola", "[", 
        RowBox[{
        "A_", ",", "Am1_", ",", "AM1_", ",", "AM2_", ",", "a_", ",", "am1_", 
         ",", "aM1_"}], "]"}], ":=", 
       RowBox[{
        RowBox[{"dcatild", " ", "*", 
         RowBox[{"(", 
          RowBox[{
           RowBox[{"fc", "*", 
            RowBox[{"(", 
             RowBox[{"A", "+", "AM1"}], ")"}]}], "-", 
           RowBox[{"z", "*", "fw", "*", "a"}]}], ")"}]}], "+", 
        RowBox[{"eetild", "*", 
         RowBox[{"(", 
          RowBox[{
           RowBox[{
            RowBox[{"f", "[", "AM1", "]"}], "*", 
            RowBox[{"ptot", "[", "A", "]"}], "*", 
            RowBox[{
             RowBox[{"hh", "[", 
              RowBox[{"famc", "*", "A"}], "]"}], "/", 
             RowBox[{"(", 
              RowBox[{"tt", "+", 
               RowBox[{"f", "[", "Am1", "]"}], "+", 
               RowBox[{"f", "[", "AM1", "]"}]}], ")"}]}]}], "+", 
           RowBox[{
            RowBox[{"f", "[", "A", "]"}], "*", 
            RowBox[{"ptot", "[", "AM1", "]"}], "*", 
            RowBox[{
             RowBox[{"hh", "[", 
              RowBox[{"famc", "*", "AM1"}], "]"}], "/", 
             RowBox[{"(", 
              RowBox[{"tt", "+", 
               RowBox[{"f", "[", "A", "]"}], "+", 
               RowBox[{"f", "[", "AM2", "]"}]}], ")"}]}]}]}], ")"}]}], "-", 
        RowBox[{"inftild", "*", 
         RowBox[{"hh", "[", 
          RowBox[{"famw", "*", "a"}], "]"}], "*", 
         RowBox[{"(", 
          RowBox[{
           RowBox[{"atot", "[", "A", "]"}], "+", 
           RowBox[{"atot", "[", "AM1", "]"}]}], ")"}]}], "+", 
        RowBox[{"dtild", "*", 
         RowBox[{"(", 
          RowBox[{"aM1", "+", "am1", "-", 
           RowBox[{"2", "*", "a"}]}], ")"}]}]}]}], ";", "\[IndentingNewLine]",
       "\[IndentingNewLine]", 
      RowBox[{"(*", 
       RowBox[{"Solving", " ", "the", " ", "equations"}], "*)"}], 
      "\[IndentingNewLine]", "\[IndentingNewLine]", 
      RowBox[{"ss", "=", 
       RowBox[{"NDSolve", "[", 
        RowBox[{
         RowBox[{"Flatten", "[", "\[IndentingNewLine]", 
          RowBox[{"Table", "[", 
           RowBox[{
            RowBox[{"{", "\[IndentingNewLine]", 
             RowBox[{
              RowBox[{
               RowBox[{
                RowBox[{
                 RowBox[{"Ax", "[", 
                  RowBox[{"[", "i", "]"}], "]"}], "'"}], "[", "t", "]"}], 
               "\[Equal]", 
               RowBox[{"evolA", "[", 
                RowBox[{
                 RowBox[{
                  RowBox[{"Ax", "[", 
                   RowBox[{"[", 
                    RowBox[{"cc", "[", "i", "]"}], "]"}], "]"}], "[", "t", 
                  "]"}], ",", 
                 RowBox[{
                  RowBox[{"Ax", "[", 
                   RowBox[{"[", 
                    RowBox[{"cc", "[", 
                    RowBox[{"i", "-", "1"}], "]"}], "]"}], "]"}], "[", "t", 
                  "]"}], ",", 
                 RowBox[{
                  RowBox[{"Ax", "[", 
                   RowBox[{"[", 
                    RowBox[{"cc", "[", 
                    RowBox[{"i", "+", "1"}], "]"}], "]"}], "]"}], "[", "t", 
                  "]"}], ",", 
                 RowBox[{
                  RowBox[{"ax", "[", 
                   RowBox[{"[", "i", "]"}], "]"}], "[", "t", "]"}], ",", 
                 RowBox[{
                  RowBox[{"ax", "[", 
                   RowBox[{"[", 
                    RowBox[{"cc", "[", 
                    RowBox[{"i", "-", "1"}], "]"}], "]"}], "]"}], "[", "t", 
                  "]"}]}], "]"}]}], ",", "\[IndentingNewLine]", 
              RowBox[{
               RowBox[{
                RowBox[{
                 RowBox[{"ax", "[", 
                  RowBox[{"[", "i", "]"}], "]"}], "'"}], "[", "t", "]"}], 
               "\[Equal]", 
               RowBox[{"evola", "[", 
                RowBox[{
                 RowBox[{
                  RowBox[{"Ax", "[", 
                   RowBox[{"[", 
                    RowBox[{"cc", "[", "i", "]"}], "]"}], "]"}], "[", "t", 
                  "]"}], ",", 
                 RowBox[{
                  RowBox[{"Ax", "[", 
                   RowBox[{"[", 
                    RowBox[{"cc", "[", 
                    RowBox[{"i", "-", "1"}], "]"}], "]"}], "]"}], "[", "t", 
                  "]"}], ",", 
                 RowBox[{
                  RowBox[{"Ax", "[", 
                   RowBox[{"[", 
                    RowBox[{"cc", "[", 
                    RowBox[{"i", "+", "1"}], "]"}], "]"}], "]"}], "[", "t", 
                  "]"}], ",", 
                 RowBox[{
                  RowBox[{"Ax", "[", 
                   RowBox[{"[", 
                    RowBox[{"cc", "[", 
                    RowBox[{"i", "+", "2"}], "]"}], "]"}], "]"}], "[", "t", 
                  "]"}], ",", 
                 RowBox[{
                  RowBox[{"ax", "[", 
                   RowBox[{"[", 
                    RowBox[{"cc", "[", "i", "]"}], "]"}], "]"}], "[", "t", 
                  "]"}], ",", 
                 RowBox[{
                  RowBox[{"ax", "[", 
                   RowBox[{"[", 
                    RowBox[{"cc", "[", 
                    RowBox[{"i", "-", "1"}], "]"}], "]"}], "]"}], "[", "t", 
                  "]"}], ",", 
                 RowBox[{
                  RowBox[{"ax", "[", 
                   RowBox[{"[", 
                    RowBox[{"cc", "[", 
                    RowBox[{"i", "+", "1"}], "]"}], "]"}], "]"}], "[", "t", 
                  "]"}]}], "]"}]}], ",", "\[IndentingNewLine]", 
              RowBox[{
               RowBox[{
                RowBox[{"Ax", "[", 
                 RowBox[{"[", "i", "]"}], "]"}], "[", "0", "]"}], "\[Equal]", 
               
               RowBox[{"A0", "*", 
                RowBox[{"rand1", "[", "i", "]"}]}]}], ",", 
              RowBox[{
               RowBox[{
                RowBox[{"ax", "[", 
                 RowBox[{"[", "i", "]"}], "]"}], "[", "0", "]"}], "\[Equal]", 
               
               RowBox[{"a0", "*", 
                RowBox[{"rand2", "[", "i", "]"}]}]}]}], "}"}], ",", 
            RowBox[{"{", 
             RowBox[{"i", ",", "1", ",", "L"}], "}"}]}], "]"}], "]"}], ",", 
         "\[IndentingNewLine]", 
         RowBox[{"Flatten", "[", 
          RowBox[{"Table", "[", 
           RowBox[{
            RowBox[{"{", 
             RowBox[{
              RowBox[{"Ax", "[", 
               RowBox[{"[", "i", "]"}], "]"}], ",", 
              RowBox[{"ax", "[", 
               RowBox[{"[", "i", "]"}], "]"}]}], "}"}], ",", 
            RowBox[{"{", 
             RowBox[{"i", ",", "1", ",", "L"}], "}"}]}], "]"}], "]"}], ",", 
         "\[IndentingNewLine]", 
         RowBox[{"{", 
          RowBox[{"t", ",", "0", ",", "tfin"}], "}"}], ",", 
         RowBox[{"Method", "\[Rule]", "\"\<StiffnessSwitching\>\""}]}], 
        "]"}]}], ";", "\[IndentingNewLine]", "\[IndentingNewLine]", 
      RowBox[{"(*", 
       RowBox[{
       "Generating", " ", "an", " ", "array", " ", "of", " ", "the", " ", 
        "numerical", " ", "evolution", " ", "of", " ", "the", " ", 
        "solutions"}], "*)"}], "\[IndentingNewLine]", 
      RowBox[{"jump", "=", "1000"}], ";", "\[IndentingNewLine]", 
      RowBox[{"Axdata", "=", 
       RowBox[{"Table", "[", 
        RowBox[{
         RowBox[{"Flatten", "[", 
          RowBox[{
           RowBox[{"Table", "[", 
            RowBox[{
             RowBox[{
              RowBox[{"{", 
               RowBox[{"i", ",", 
                RowBox[{
                 RowBox[{"Ax", "[", 
                  RowBox[{"[", "i", "]"}], "]"}], "[", "kk", "]"}]}], "}"}], "/.",
               "ss"}], ",", 
             RowBox[{"{", 
              RowBox[{"i", ",", "1", ",", "L"}], "}"}]}], "]"}], ",", "1"}], 
          "]"}], ",", 
         RowBox[{"{", 
          RowBox[{"kk", ",", "1", ",", "tfin", ",", "jump"}], "}"}]}], 
        "]"}]}], ";", "\[IndentingNewLine]", 
      RowBox[{"axdata", "=", 
       RowBox[{"Table", "[", 
        RowBox[{
         RowBox[{"Flatten", "[", 
          RowBox[{
           RowBox[{"Table", "[", 
            RowBox[{
             RowBox[{
              RowBox[{"{", 
               RowBox[{"i", ",", 
                RowBox[{
                 RowBox[{"ax", "[", 
                  RowBox[{"[", "i", "]"}], "]"}], "[", "kk", "]"}]}], "}"}], "/.",
               "ss"}], ",", 
             RowBox[{"{", 
              RowBox[{"i", ",", "1", ",", "L"}], "}"}]}], "]"}], ",", "1"}], 
          "]"}], ",", 
         RowBox[{"{", 
          RowBox[{"kk", ",", "1", ",", "tfin", ",", "jump"}], "}"}]}], 
        "]"}]}], ";", "\[IndentingNewLine]", 
      RowBox[{"lt", "=", 
       RowBox[{"Length", "[", "Axdata", "]"}]}], ";", "\[IndentingNewLine]", 
      RowBox[{"jj", "=", "lt"}], ";", "\[IndentingNewLine]", 
      "\[IndentingNewLine]", 
      RowBox[{"tfinAx", "=", 
       RowBox[{"Flatten", "[", 
        RowBox[{"Table", "[", 
         RowBox[{
          RowBox[{
           RowBox[{
            RowBox[{"Ax", "[", 
             RowBox[{"[", "i", "]"}], "]"}], "[", "jj", "]"}], "/.", "ss"}], 
          ",", 
          RowBox[{"{", 
           RowBox[{"i", ",", "1", ",", "L"}], "}"}]}], "]"}], "]"}]}], ";", 
      "\[IndentingNewLine]", 
      RowBox[{"influx", "=", 
       RowBox[{"Map", "[", 
        RowBox[{
         RowBox[{
          RowBox[{"atot", "[", "#", "]"}], "&"}], ",", "tfinAx"}], "]"}]}], 
      ";", "\[IndentingNewLine]", 
      RowBox[{"efflux", "=", 
       RowBox[{"Map", "[", 
        RowBox[{
         RowBox[{
          RowBox[{"ptot", "[", "#", "]"}], "&"}], ",", "tfinAx"}], "]"}]}], 
      ";", "\[IndentingNewLine]", 
      RowBox[{"fz", "=", "18"}], ";", 
      RowBox[{"(*", 
       RowBox[{"Font", " ", "Size"}], "*)"}], "\[IndentingNewLine]", 
      "\[IndentingNewLine]", 
      RowBox[{"(*", 
       RowBox[{"Plotting", " ", "the", " ", "output"}], "*)"}], 
      "\[IndentingNewLine]", 
      RowBox[{"gra", "=", 
       RowBox[{"ListPlot", "[", 
        RowBox[{
         RowBox[{"{", 
          RowBox[{
           RowBox[{"Axdata", "[", 
            RowBox[{"[", 
             RowBox[{"Floor", "[", "jj", "]"}], "]"}], "]"}], ",", 
           RowBox[{"axdata", "[", 
            RowBox[{"[", 
             RowBox[{"Floor", "[", "jj", "]"}], "]"}], "]"}]}], "}"}], ",", 
         RowBox[{"Joined", "\[Rule]", "True"}], ",", 
         RowBox[{"Frame", "\[Rule]", "True"}], ",", 
         RowBox[{"PlotStyle", "\[Rule]", 
          RowBox[{"{", 
           RowBox[{
            RowBox[{"Directive", "[", 
             RowBox[{"Blue", ",", "Thick"}], "]"}], ",", 
            RowBox[{"Directive", "[", 
             RowBox[{"Green", ",", "Thick"}], "]"}]}], "}"}]}], ",", 
         RowBox[{"FrameLabel", "\[Rule]", 
          RowBox[{"{", 
           RowBox[{
           "\"\<Cell (Apoplast) index\>\"", ",", "\"\<Auxin [\[Mu]M]\>\""}], 
           "}"}]}], ",", 
         RowBox[{"ImageSize", "\[Rule]", "450"}], ",", 
         RowBox[{"PlotRange", "\[Rule]", 
          RowBox[{"{", 
           RowBox[{
            RowBox[{"{", 
             RowBox[{"0", ",", "L"}], "}"}], ",", 
            RowBox[{"{", 
             RowBox[{"0", ",", "200"}], "}"}]}], "}"}]}], ",", 
         RowBox[{"LabelStyle", "\[Rule]", 
          RowBox[{"Directive", "[", "fz", "]"}]}]}], "]"}]}], ";", 
      "\[IndentingNewLine]", "\[IndentingNewLine]", 
      RowBox[{"grtans", "=", 
       RowBox[{"ListPlot", "[", 
        RowBox[{
         RowBox[{"{", 
          RowBox[{"influx", ",", "efflux"}], "}"}], ",", 
         RowBox[{"Joined", "\[Rule]", "True"}], ",", 
         RowBox[{"Frame", "\[Rule]", "True"}], ",", 
         RowBox[{"FrameLabel", "\[Rule]", 
          RowBox[{"{", 
           RowBox[{
           "\"\<Cell (Apoplast) index\>\"", ",", 
            "\"\<Normalized carriers\>\""}], "}"}]}], ",", 
         "\[IndentingNewLine]", 
         RowBox[{"PlotStyle", "\[Rule]", 
          RowBox[{"{", 
           RowBox[{
            RowBox[{"Directive", "[", 
             RowBox[{"Black", ",", "Thick"}], "]"}], ",", 
            RowBox[{"Directive", "[", 
             RowBox[{"Gray", ",", "Thick", ",", "Dashed"}], "]"}]}], "}"}]}], 
         ",", 
         RowBox[{"ImageSize", "\[Rule]", "450"}], ",", 
         RowBox[{"LabelStyle", "\[Rule]", 
          RowBox[{"Directive", "[", "fz", "]"}]}]}], "]"}]}], ";", 
      "\[IndentingNewLine]", 
      RowBox[{"Show", "[", 
       RowBox[{"GraphicsGrid", "[", 
        RowBox[{"{", 
         RowBox[{
          RowBox[{"{", "gra", "}"}], ",", 
          RowBox[{"{", "grtans", "}"}]}], "}"}], "]"}], "]"}]}], ",", 
     "\[IndentingNewLine]", "\[IndentingNewLine]", 
     RowBox[{"(*", 
      RowBox[{"Parameters", " ", "to", " ", "vary"}], "*)"}], 
     "\[IndentingNewLine]", 
     RowBox[{"{", 
      RowBox[{
       RowBox[{"{", 
        RowBox[{"dminf", ",", "100", ",", "\"\<I\>\""}], "}"}], ",", "0", ",",
        "500"}], "}"}], ",", 
     RowBox[{"{", 
      RowBox[{
       RowBox[{"{", 
        RowBox[{"e", ",", "105.0", ",", "\"\<E\>\""}], "}"}], ",", "0", ",", 
       "1000"}], "}"}], ",", 
     RowBox[{"{", 
      RowBox[{
       RowBox[{"{", 
        RowBox[{"ddd", ",", "2.0", ",", "\"\<D\>\""}], "}"}], ",", "0", ",", 
       "10"}], "}"}]}], "]"}]}]}]], "Input",
 CellChangeTimes->{{3.596356686757123*^9, 3.596356700306444*^9}, {
   3.596370146840703*^9, 3.5963701988006897`*^9}, {3.596370866617178*^9, 
   3.596370882803803*^9}, 3.596371564693346*^9, {3.596371633655637*^9, 
   3.5963717835986547`*^9}, {3.5963719003940907`*^9, 3.59637190113863*^9}, {
   3.596371970440971*^9, 3.59637197087282*^9}, {3.596372065524816*^9, 
   3.596372106663968*^9}, {3.596372138446705*^9, 3.596372225279306*^9}, {
   3.596372289197529*^9, 3.59637231795113*^9}, {3.5963723818276787`*^9, 
   3.5963723877807827`*^9}, 3.5963724197664127`*^9, {3.596372450038032*^9, 
   3.5963724538844957`*^9}, {3.596372544668172*^9, 3.596372585827197*^9}, {
   3.596372655270412*^9, 3.596372664704295*^9}, {3.596372725355997*^9, 
   3.5963727430376797`*^9}, {3.5965279113258457`*^9, 3.5965280026119623`*^9}, 
   3.596528188278413*^9, {3.5965282525072117`*^9, 3.596528255056384*^9}, {
   3.59652828674485*^9, 3.5965283110882397`*^9}, {3.5965283469105387`*^9, 
   3.596528352591185*^9}, {3.596528415650185*^9, 3.596528459060793*^9}, 
   3.5965285220550623`*^9, {3.5972114532537327`*^9, 3.5972115461177483`*^9}, {
   3.597211580919416*^9, 3.59721166274938*^9}, {3.597211776797947*^9, 
   3.597211780601718*^9}, {3.597213539443256*^9, 3.597213546636623*^9}, {
   3.597213700920439*^9, 3.597213703614574*^9}, 3.597213857240635*^9, {
   3.59726702345862*^9, 3.597267024656869*^9}, 3.597267452037961*^9, {
   3.597310723085669*^9, 3.5973107235684*^9}, {3.597311355688469*^9, 
   3.5973113586035833`*^9}, {3.597311389573514*^9, 3.5973113898360987`*^9}, {
   3.5973390185929193`*^9, 3.59733902409587*^9}, {3.597339071284099*^9, 
   3.597339071873006*^9}, {3.597339112466578*^9, 3.5973391136192503`*^9}, {
   3.597339227645871*^9, 3.5973392288443937`*^9}, 3.597345347509431*^9, {
   3.597345380576662*^9, 3.597345407757944*^9}, {3.6019615848044157`*^9, 
   3.6019616214924183`*^9}, {3.601961761392536*^9, 3.6019617617008*^9}, {
   3.601971876953454*^9, 3.601971953875678*^9}, {3.601972034050116*^9, 
   3.601972078404681*^9}, {3.602831331994285*^9, 3.602831339232615*^9}, {
   3.6028313709884453`*^9, 3.602831412837352*^9}, {3.602831472482881*^9, 
   3.602831482266121*^9}, {3.602831912386475*^9, 3.6028319185344133`*^9}, {
   3.602855091293502*^9, 3.6028550976292953`*^9}, {3.602855325924109*^9, 
   3.602855330091758*^9}, {3.602855424062578*^9, 3.6028555275210238`*^9}, {
   3.60285556332901*^9, 3.602855575617236*^9}, {3.602855611442322*^9, 
   3.60285561396731*^9}, {3.602855656366599*^9, 3.60285566766947*^9}, {
   3.602855703786315*^9, 3.6028558360791407`*^9}, {3.6028558664887943`*^9, 
   3.6028558757833138`*^9}, 3.602855935774392*^9, {3.6028559697507963`*^9, 
   3.602855973981399*^9}, {3.602856043324111*^9, 3.602856118956132*^9}, {
   3.602856269845216*^9, 3.6028562705951977`*^9}, {3.6028563367317*^9, 
   3.602856363002309*^9}, {3.6028570006973343`*^9, 3.602857001615443*^9}, {
   3.602857245156742*^9, 3.602857247077483*^9}, {3.6028573153627462`*^9, 
   3.602857317203272*^9}, {3.60285739784414*^9, 3.602857492505569*^9}, {
   3.602874911146996*^9, 3.6028749603006477`*^9}, 3.602875042629521*^9, 
   3.602875100622081*^9, {3.602875147057459*^9, 3.602875147741316*^9}, {
   3.6028754418996572`*^9, 3.60287547756771*^9}, {3.60287552895901*^9, 
   3.602875548803131*^9}, {3.602875601603986*^9, 3.602875602723702*^9}, {
   3.602875654945307*^9, 3.602875655927597*^9}, {3.602875690899363*^9, 
   3.6028757040732927`*^9}, {3.602875767683642*^9, 3.6028757681437187`*^9}, {
   3.602875809622449*^9, 3.6028758108779993`*^9}, {3.602876412760538*^9, 
   3.6028764131737747`*^9}, {3.608477217224106*^9, 3.608477227655962*^9}, {
   3.60847726364403*^9, 3.608477302025779*^9}, {3.627914177987713*^9, 
   3.627914178621748*^9}, {3.62791512532168*^9, 3.62791543952975*^9}, {
   3.627915559209381*^9, 3.627915630233242*^9}, {3.62791571705685*^9, 
   3.6279157566893787`*^9}, {3.6279157965490294`*^9, 3.6279158863078613`*^9}, 
   3.630792720227029*^9, {3.630792752687107*^9, 3.630792765731269*^9}, {
   3.630792796695524*^9, 3.630792873913336*^9}, {3.6307929065049677`*^9, 
   3.630792972283853*^9}, {3.630793038205697*^9, 3.630793043594057*^9}, {
   3.630793102745935*^9, 3.630793137230588*^9}, {3.6307932419833803`*^9, 
   3.630793277834654*^9}, {3.63079334225247*^9, 3.630793362022407*^9}, {
   3.6307934031848392`*^9, 3.63079348978069*^9}, {3.630793530395928*^9, 
   3.6307935534316673`*^9}, {3.630793764265851*^9, 3.630793948387525*^9}, {
   3.630794100304599*^9, 3.630794119897395*^9}, {3.630794153504649*^9, 
   3.6307941894651546`*^9}, {3.630794326469687*^9, 3.63079435327382*^9}, {
   3.630794604194343*^9, 3.6307946220647697`*^9}, {3.630794783992023*^9, 
   3.630794802044408*^9}, {3.630794846815352*^9, 3.630794887085699*^9}, {
   3.630795030488781*^9, 3.630795092132504*^9}, {3.630795280908235*^9, 
   3.630795309342682*^9}, {3.6307953712848797`*^9, 3.630795411452928*^9}, {
   3.630795778954597*^9, 3.630795874834724*^9}, {3.631049044518079*^9, 
   3.631049087005117*^9}, 3.63104912123493*^9, {3.631049164585473*^9, 
   3.631049167613895*^9}}],

Cell[BoxData[
 TagBox[
  StyleBox[
   DynamicModuleBox[{$CellContext`ddd$$ = 2., $CellContext`dminf$$ = 
    100, $CellContext`e$$ = 105., Typeset`show$$ = True, 
    Typeset`bookmarkList$$ = {}, Typeset`bookmarkMode$$ = "Menu", 
    Typeset`animator$$, Typeset`animvar$$ = 1, Typeset`name$$ = 
    "\"untitled\"", Typeset`specs$$ = {{{
       Hold[$CellContext`dminf$$], 100, "I"}, 0, 500}, {{
       Hold[$CellContext`e$$], 105., "E"}, 0, 1000}, {{
       Hold[$CellContext`ddd$$], 2., "D"}, 0, 10}}, Typeset`size$$ = {
    485., {300., 305.}}, Typeset`update$$ = 0, Typeset`initDone$$, 
    Typeset`skipInitDone$$ = True, $CellContext`dminf$15552$$ = 
    0, $CellContext`e$15553$$ = 0, $CellContext`ddd$15554$$ = 0}, 
    DynamicBox[Manipulate`ManipulateBoxes[
     1, StandardForm, 
      "Variables" :> {$CellContext`ddd$$ = 2., $CellContext`dminf$$ = 
        100, $CellContext`e$$ = 105.}, "ControllerVariables" :> {
        Hold[$CellContext`dminf$$, $CellContext`dminf$15552$$, 0], 
        Hold[$CellContext`e$$, $CellContext`e$15553$$, 0], 
        Hold[$CellContext`ddd$$, $CellContext`ddd$15554$$, 0]}, 
      "OtherVariables" :> {
       Typeset`show$$, Typeset`bookmarkList$$, Typeset`bookmarkMode$$, 
        Typeset`animator$$, Typeset`animvar$$, Typeset`name$$, 
        Typeset`specs$$, Typeset`size$$, Typeset`update$$, Typeset`initDone$$,
         Typeset`skipInitDone$$}, 
      "Body" :> ($CellContext`sigtild = $CellContext`dsig/$CellContext`ddeg; \
$CellContext`dcatild = $CellContext`dca/$CellContext`ddeg; $CellContext`dtild = \
$CellContext`ddd$$/$CellContext`ddeg; $CellContext`inftild = \
$CellContext`dminf$$/$CellContext`ddeg; $CellContext`eetild = \
$CellContext`e$$/$CellContext`ddeg; $CellContext`nutild = \
$CellContext`ddeg/$CellContext`ddeg; $CellContext`hh[
          Pattern[$CellContext`x, 
           Blank[]]] := $CellContext`x; $CellContext`f[
          Pattern[$CellContext`x, 
           Blank[]]] := $CellContext`x^$CellContext`h; $CellContext`atot[
          Pattern[$CellContext`x, 
           Blank[]]] := $CellContext`x^$CellContext`ha/(
         2 $CellContext`x^$CellContext`ha + 
         2 $CellContext`ra^$CellContext`ha); $CellContext`ptot[
          Pattern[$CellContext`x, 
           
           Blank[]]] := \
$CellContext`x^$CellContext`hp/($CellContext`x^$CellContext`hp + \
$CellContext`rp^$CellContext`hp); $CellContext`A0 = \
$CellContext`dsig/$CellContext`ddeg; $CellContext`denh = $CellContext`dcatild \
$CellContext`fw + ($CellContext`inftild $CellContext`famw) \
$CellContext`atot[$CellContext`A0]; $CellContext`a0 = (($CellContext`dcatild \
$CellContext`fc) $CellContext`A0 + (((($CellContext`eetild \
$CellContext`ptot[$CellContext`A0]) $CellContext`famc) $CellContext`A0) \
$CellContext`f[$CellContext`A0])/($CellContext`tt + 
           2. $CellContext`f[$CellContext`A0]))/$CellContext`denh; \
$CellContext`evolA[
          Pattern[$CellContext`A, 
           Blank[]], 
          Pattern[$CellContext`Am1, 
           Blank[]], 
          Pattern[$CellContext`AM1, 
           Blank[]], 
          Pattern[$CellContext`a, 
           Blank[]], 
          Pattern[$CellContext`am1, 
           
           Blank[]]] := $CellContext`eps ((-$CellContext`dcatild) \
(($CellContext`z $CellContext`fc) $CellContext`A - $CellContext`fw \
($CellContext`am1 + $CellContext`a)) - (($CellContext`eetild \
$CellContext`hh[$CellContext`famc $CellContext`A]) \
$CellContext`ptot[$CellContext`A]) (($CellContext`f[$CellContext`Am1] + \
$CellContext`f[$CellContext`AM1])/($CellContext`tt + \
$CellContext`f[$CellContext`Am1] + $CellContext`f[$CellContext`AM1])) + \
($CellContext`inftild $CellContext`atot[$CellContext`A]) \
($CellContext`hh[$CellContext`famw $CellContext`am1] + \
$CellContext`hh[$CellContext`famw $CellContext`a])) + $CellContext`sigtild - \
$CellContext`nutild $CellContext`A; $CellContext`evola[
          Pattern[$CellContext`A, 
           Blank[]], 
          Pattern[$CellContext`Am1, 
           Blank[]], 
          Pattern[$CellContext`AM1, 
           Blank[]], 
          Pattern[$CellContext`AM2, 
           Blank[]], 
          Pattern[$CellContext`a, 
           Blank[]], 
          Pattern[$CellContext`am1, 
           Blank[]], 
          Pattern[$CellContext`aM1, 
           
           Blank[]]] := $CellContext`dcatild ($CellContext`fc ($CellContext`A + \
$CellContext`AM1) - ($CellContext`z $CellContext`fw) $CellContext`a) + \
$CellContext`eetild (($CellContext`f[$CellContext`AM1] \
$CellContext`ptot[$CellContext`A]) ($CellContext`hh[$CellContext`famc \
$CellContext`A]/($CellContext`tt + $CellContext`f[$CellContext`Am1] + \
$CellContext`f[$CellContext`AM1])) + ($CellContext`f[$CellContext`A] \
$CellContext`ptot[$CellContext`AM1]) ($CellContext`hh[$CellContext`famc \
$CellContext`AM1]/($CellContext`tt + $CellContext`f[$CellContext`A] + \
$CellContext`f[$CellContext`AM2]))) - ($CellContext`inftild \
$CellContext`hh[$CellContext`famw $CellContext`a]) \
($CellContext`atot[$CellContext`A] + $CellContext`atot[$CellContext`AM1]) + \
$CellContext`dtild ($CellContext`aM1 + $CellContext`am1 - 
           2 $CellContext`a); $CellContext`ss = NDSolve[
          Flatten[
           Table[{Derivative[1][
               
               Part[$CellContext`Ax, $CellContext`i]][$CellContext`t] == \
$CellContext`evolA[
               Part[$CellContext`Ax, 
                $CellContext`cc[$CellContext`i]][$CellContext`t], 
               Part[$CellContext`Ax, 
                $CellContext`cc[$CellContext`i - 1]][$CellContext`t], 
               Part[$CellContext`Ax, 
                $CellContext`cc[$CellContext`i + 1]][$CellContext`t], 
               Part[$CellContext`ax, $CellContext`i][$CellContext`t], 
               Part[$CellContext`ax, 
                $CellContext`cc[$CellContext`i - 1]][$CellContext`t]], 
             Derivative[1][
               
               Part[$CellContext`ax, $CellContext`i]][$CellContext`t] == \
$CellContext`evola[
               Part[$CellContext`Ax, 
                $CellContext`cc[$CellContext`i]][$CellContext`t], 
               Part[$CellContext`Ax, 
                $CellContext`cc[$CellContext`i - 1]][$CellContext`t], 
               Part[$CellContext`Ax, 
                $CellContext`cc[$CellContext`i + 1]][$CellContext`t], 
               Part[$CellContext`Ax, 
                $CellContext`cc[$CellContext`i + 2]][$CellContext`t], 
               Part[$CellContext`ax, 
                $CellContext`cc[$CellContext`i]][$CellContext`t], 
               Part[$CellContext`ax, 
                $CellContext`cc[$CellContext`i - 1]][$CellContext`t], 
               Part[$CellContext`ax, 
                $CellContext`cc[$CellContext`i + 1]][$CellContext`t]], 
             Part[$CellContext`Ax, $CellContext`i][
              0] == $CellContext`A0 $CellContext`rand1[$CellContext`i], 
             Part[$CellContext`ax, $CellContext`i][
              0] == $CellContext`a0 $CellContext`rand2[$CellContext`i]}, \
{$CellContext`i, 1, $CellContext`L}]], 
          Flatten[
           Table[{
             Part[$CellContext`Ax, $CellContext`i], 
             Part[$CellContext`ax, $CellContext`i]}, {$CellContext`i, 
             1, $CellContext`L}]], {$CellContext`t, 0, $CellContext`tfin}, 
          Method -> "StiffnessSwitching"]; $CellContext`jump = 
        1000; $CellContext`Axdata = Table[
          Flatten[
           Table[
            ReplaceAll[{$CellContext`i, 
              
              Part[$CellContext`Ax, $CellContext`i][$CellContext`kk]}, \
$CellContext`ss], {$CellContext`i, 1, $CellContext`L}], 1], {$CellContext`kk, 
           1, $CellContext`tfin, $CellContext`jump}]; $CellContext`axdata = 
        Table[
          Flatten[
           Table[
            ReplaceAll[{$CellContext`i, 
              
              Part[$CellContext`ax, $CellContext`i][$CellContext`kk]}, \
$CellContext`ss], {$CellContext`i, 1, $CellContext`L}], 1], {$CellContext`kk, 
           1, $CellContext`tfin, $CellContext`jump}]; $CellContext`lt = 
        Length[$CellContext`Axdata]; $CellContext`jj = $CellContext`lt; \
$CellContext`tfinAx = Flatten[
          Table[
           ReplaceAll[
            
            Part[$CellContext`Ax, $CellContext`i][$CellContext`jj], \
$CellContext`ss], {$CellContext`i, 1, $CellContext`L}]]; $CellContext`influx = 
        Map[$CellContext`atot[#]& , $CellContext`tfinAx]; $CellContext`efflux = 
        Map[$CellContext`ptot[#]& , $CellContext`tfinAx]; $CellContext`fz = 
        18; $CellContext`gra = ListPlot[{
           Part[$CellContext`Axdata, 
            Floor[$CellContext`jj]], 
           Part[$CellContext`axdata, 
            Floor[$CellContext`jj]]}, Joined -> True, Frame -> True, 
          PlotStyle -> {
            Directive[Blue, Thick], 
            Directive[Green, Thick]}, 
          FrameLabel -> {"Cell (Apoplast) index", "Auxin [\[Mu]M]"}, 
          ImageSize -> 450, PlotRange -> {{0, $CellContext`L}, {0, 200}}, 
          LabelStyle -> Directive[$CellContext`fz]]; $CellContext`grtans = 
        ListPlot[{$CellContext`influx, $CellContext`efflux}, Joined -> True, 
          Frame -> True, 
          FrameLabel -> {"Cell (Apoplast) index", "Normalized carriers"}, 
          PlotStyle -> {
            Directive[Black, Thick], 
            Directive[Gray, Thick, Dashed]}, ImageSize -> 450, LabelStyle -> 
          Directive[$CellContext`fz]]; Show[
         GraphicsGrid[{{$CellContext`gra}, {$CellContext`grtans}}]]), 
      "Specifications" :> {{{$CellContext`dminf$$, 100, "I"}, 0, 
         500}, {{$CellContext`e$$, 105., "E"}, 0, 
         1000}, {{$CellContext`ddd$$, 2., "D"}, 0, 10}}, "Options" :> {}, 
      "DefaultOptions" :> {}],
     ImageSizeCache->{530., {372., 377.}},
     SingleEvaluation->True],
    Deinitialization:>None,
    DynamicModuleValues:>{},
    SynchronousInitialization->True,
    UnsavedVariables:>{Typeset`initDone$$},
    UntrackedVariables:>{Typeset`size$$}], "Manipulate",
   Deployed->True,
   StripOnInput->False],
  Manipulate`InterpretManipulate[1]]], "Output",
 CellChangeTimes->{
  3.6028750632176943`*^9, 3.60287510360858*^9, 3.602875151695238*^9, {
   3.602875451907407*^9, 3.602875480491938*^9}, {3.602875536972549*^9, 
   3.602875573886723*^9}, 3.602875615228848*^9, 3.602875659911249*^9, {
   3.6028756992230883`*^9, 3.602875718528224*^9}, 3.602875771819889*^9, 
   3.602875815617082*^9, 3.602876306886694*^9, 3.6028764157372427`*^9, {
   3.608477134223852*^9, 3.608477162929449*^9}, 3.608477231650839*^9, {
   3.60847727289013*^9, 3.6084773100391417`*^9}, 3.627914121672628*^9, 
   3.6279161243910017`*^9, 3.627916182580596*^9, 3.630793006238407*^9, 
   3.630793048600733*^9, 3.63079320054464*^9, 3.630793288160426*^9, 
   3.6307933664176617`*^9, 3.630794126627878*^9, 3.6307941725854816`*^9, 
   3.630794363185244*^9, 3.630795095717807*^9, {3.630795788825563*^9, 
   3.630795818059164*^9}, {3.630795860259615*^9, 3.6307958774426947`*^9}, {
   3.631049114729871*^9, 3.6310491346844273`*^9}, 3.637135103450296*^9, {
   3.637221906469021*^9, 3.6372219254219513`*^9}}]
}, Open  ]]
}, Open  ]]
}, Open  ]]
},
WindowSize->{1169, 666},
WindowMargins->{{Automatic, 5}, {36, Automatic}},
PrintingCopies->1,
PrintingPageRange->{1, Automatic},
FrontEndVersion->"9.0 for Mac OS X x86 (32-bit, 64-bit Kernel) (November 20, \
2012)",
StyleDefinitions->"Default.nb"
]
(* End of Notebook Content *)

(* Internal cache information *)
(*CellTagsOutline
CellTagsIndex->{}
*)
(*CellTagsIndex
CellTagsIndex->{}
*)
(*NotebookFileOutline
Notebook[{
Cell[CellGroupData[{
Cell[579, 22, 385, 7, 148, "Title"],
Cell[967, 31, 8249, 232, 413, "Text"],
Cell[CellGroupData[{
Cell[9241, 267, 477, 7, 51, "Subtitle"],
Cell[9721, 276, 1356, 20, 167, "Text"],
Cell[CellGroupData[{
Cell[11102, 300, 30719, 742, 1797, "Input"],
Cell[41824, 1044, 11058, 216, 766, "Output"]
}, Open  ]]
}, Open  ]]
}, Open  ]]
}
]
*)

(* End of internal cache information *)
